# Supplementary material for: Assessment of Aspartame (E951) Occurrence in Selected Foods and Beverages on the German Market 2000–2022
Source: Foods. 2023 May 26;12(11):2156. doi: 10.3390/foods12112156 (PMC10252593; doi:10.3390/foods12112156)
Supplement: Supplementary file 1 [file foods-12-02156-s001.zip]

Archive with 2 entries (2 files):
- Table S1 Evaluation of product origin.xlsx
- Table S2 Evaluation of quantitative and qualitative data.xlsx
