# Supplementary material for: Assessment of Aspartame (E951) Occurrence in Selected Foods and Beverages on the German Market 2000–2022
Source: Foods. 2023 May 26;12(11):2156. doi: 10.3390/foods12112156 (PMC10252593; doi:10.3390/foods12112156)
Supplement: Supplementary file 1 [file foods-12-02156-s001.zip › Table S1 Evaluation of product origin.xlsx]

## Sheet: Tabelle1
Evaluation: countries of origin (total percentages)
Germany		Belgium		Netherlands		Denmark and Faroe Islands			France, incl. Corsica				Poland			Turkey			United Kingdom				China, incl. Tibet			without specification/empty
Germany		Belgium		Netherlands		Denmark and Faroe Islands			France, incl. Corsica				Poland			Turkey			United Kingdom				China, incl. Tibet			4974
Germany		Belgium		Netherlands		Denmark and Faroe Islands			France, incl. Corsica				Poland			Turkey			United Kingdom				China, incl. Tibet		total data	52396
Germany		Belgium		Netherlands		Denmark and Faroe Islands			France, incl. Corsica				Poland			Turkey			United Kingdom				China, incl. Tibet			9.49309
Germany		Belgium		Netherlands		Denmark and Faroe Islands			France, incl. Corsica				Poland			Turkey			United Kingdom				China, incl. Tibet
Germany		Belgium		Netherlands		Denmark and Faroe Islands			France, incl. Corsica				Poland			Turkey			United Kingdom				China, incl. Tibet
Germany		Belgium		Netherlands		Denmark and Faroe Islands			France, incl. Corsica				Poland			Turkey			United Kingdom				China, incl. Tibet
Germany		Belgium		Netherlands		Denmark and Faroe Islands			France, incl. Corsica				Poland			Turkey			United Kingdom				China, incl. Tibet
Germany		Belgium		Netherlands		Denmark and Faroe Islands			France, incl. Corsica				Poland			Turkey			United Kingdom				China, incl. Tibet
Germany		Belgium		Netherlands		Denmark and Faroe Islands			France, incl. Corsica				Poland			Turkey			United Kingdom				China, incl. Tibet
Germany		Belgium		Netherlands		Denmark and Faroe Islands			France, incl. Corsica				Poland			Turkey			United Kingdom				China, incl. Tibet
Germany		Belgium		Netherlands		Denmark and Faroe Islands			France, incl. Corsica				Poland			Turkey			United Kingdom				China, incl. Tibet
Germany		Belgium		Netherlands		Denmark and Faroe Islands			France, incl. Corsica				Poland			Turkey			United Kingdom				China, incl. Tibet
Germany		Belgium		Netherlands		Denmark and Faroe Islands			France, incl. Corsica				Poland			Turkey			United Kingdom				China, incl. Tibet
Germany		Belgium		Netherlands		Denmark and Faroe Islands			France, incl. Corsica				Poland			Turkey			United Kingdom				China, incl. Tibet
Germany		Belgium		Netherlands		Denmark and Faroe Islands			France, incl. Corsica				Poland			Turkey			United Kingdom				China, incl. Tibet
Germany		Belgium		Netherlands		Denmark and Faroe Islands			France, incl. Corsica				Poland			Turkey			United Kingdom				China, incl. Tibet
Germany		Belgium		Netherlands		Denmark and Faroe Islands			France, incl. Corsica				Poland			Turkey			United Kingdom				China, incl. Tibet
Germany		Belgium		Netherlands		Denmark and Faroe Islands			France, incl. Corsica				Poland			Turkey			United Kingdom				China, incl. Tibet
Germany		Belgium		Netherlands		Denmark and Faroe Islands			France, incl. Corsica				Poland			Turkey			United Kingdom				China, incl. Tibet
Germany		Belgium		Netherlands		Denmark and Faroe Islands			France, incl. Corsica				Poland			Turkey			United Kingdom				China, incl. Tibet
Germany		Belgium		Netherlands		Denmark and Faroe Islands			France, incl. Corsica				Poland			Turkey			United Kingdom				China, incl. Tibet
Germany		Belgium		Netherlands		Denmark and Faroe Islands			France, incl. Corsica				Poland			Turkey			United Kingdom				China, incl. Tibet
Germany		Belgium		Netherlands		Denmark and Faroe Islands			France, incl. Corsica				Poland			Turkey			United Kingdom				China, incl. Tibet
Germany		Belgium		Netherlands		Denmark and Faroe Islands			France, incl. Corsica				Poland			Turkey			United Kingdom				China, incl. Tibet
Germany		Belgium		Netherlands		Denmark and Faroe Islands			France, incl. Corsica				Poland			Turkey			United Kingdom				China, incl. Tibet
Germany		Belgium		Netherlands		Denmark and Faroe Islands			France, incl. Corsica				Poland			Turkey			United Kingdom				China, incl. Tibet
Germany		Belgium		Netherlands		Denmark and Faroe Islands			France, incl. Corsica				Poland			Turkey			United Kingdom				China, incl. Tibet
Germany		Belgium		Netherlands		Denmark and Faroe Islands			France, incl. Corsica				Poland			Turkey			United Kingdom				China, incl. Tibet
Germany		Belgium		Netherlands		Denmark and Faroe Islands			France, incl. Corsica				Poland			Turkey			United Kingdom				China, incl. Tibet
Germany		Belgium		Netherlands		Denmark and Faroe Islands			France, incl. Corsica				Poland			Turkey			United Kingdom				China, incl. Tibet
Germany		Belgium		Netherlands		Denmark and Faroe Islands			France, incl. Corsica				Poland			Turkey			United Kingdom				China, incl. Tibet
Germany		Belgium		Netherlands		Denmark and Faroe Islands			France, incl. Corsica				Poland			Turkey			United Kingdom				China, incl. Tibet
Germany		Belgium		Netherlands		Denmark and Faroe Islands			France, incl. Corsica				Poland			Turkey			United Kingdom				China, incl. Tibet
Germany		Belgium		Netherlands		Denmark and Faroe Islands			France, incl. Corsica				Poland			Turkey			United Kingdom				China, incl. Tibet
Germany		Belgium		Netherlands		Denmark and Faroe Islands			France, incl. Corsica				Poland			Turkey			United Kingdom				China, incl. Tibet
Germany		Belgium		Netherlands		Denmark and Faroe Islands			France, incl. Corsica				Poland			Turkey			United Kingdom				China, incl. Tibet
Germany		Belgium		Netherlands		Denmark and Faroe Islands			France, incl. Corsica				Poland			Turkey			United Kingdom				China, incl. Tibet
Germany		Belgium		Netherlands		Denmark and Faroe Islands			France, incl. Corsica				Poland			Turkey			United Kingdom				China, incl. Tibet
Germany		Belgium		Netherlands		Denmark and Faroe Islands			France, incl. Corsica				Poland			Turkey			United Kingdom				China, incl. Tibet
Germany		Belgium		Netherlands		Denmark and Faroe Islands			France, incl. Corsica				Poland			Turkey			United Kingdom				China, incl. Tibet
Germany		Belgium		Netherlands		Denmark and Faroe Islands			France, incl. Corsica				Poland			Turkey			United Kingdom				China, incl. Tibet
Germany		Belgium		Netherlands		Denmark and Faroe Islands			France, incl. Corsica				Poland			Turkey			United Kingdom				China, incl. Tibet
Germany		Belgium		Netherlands		Denmark and Faroe Islands			France, incl. Corsica				Poland			Turkey			United Kingdom				China, incl. Tibet
Germany		Belgium		Netherlands		Denmark and Faroe Islands			France, incl. Corsica				Poland			Turkey			United Kingdom				China, incl. Tibet
Germany		Belgium		Netherlands		Denmark and Faroe Islands			France, incl. Corsica				Poland			Turkey			United Kingdom				China, incl. Tibet
Germany		Belgium		Netherlands		Denmark and Faroe Islands			France, incl. Corsica				Poland			Turkey			United Kingdom				China, incl. Tibet
Germany		Belgium		Netherlands		Denmark and Faroe Islands			France, incl. Corsica				Poland			Turkey			United Kingdom				China, incl. Tibet
Germany		Belgium		Netherlands		Denmark and Faroe Islands			France, incl. Corsica				Poland			Turkey			United Kingdom				China, incl. Tibet
Germany		Belgium		Netherlands		Denmark and Faroe Islands			France, incl. Corsica				Poland			Turkey			United Kingdom				China, incl. Tibet
Germany		Belgium		Netherlands		Denmark and Faroe Islands			France, incl. Corsica				Poland			Turkey			United Kingdom				China, incl. Tibet
Germany		Belgium		Netherlands		Denmark and Faroe Islands			France, incl. Corsica				Poland			Turkey			United Kingdom				China, incl. Tibet
Germany		Belgium		Netherlands		Denmark and Faroe Islands			France, incl. Corsica				Poland			Turkey			United Kingdom				China, incl. Tibet
Germany		Belgium		Netherlands		Denmark and Faroe Islands			France, incl. Corsica				Poland			Turkey			United Kingdom				China, incl. Tibet
Germany		Belgium		Netherlands		Denmark and Faroe Islands			France, incl. Corsica				Poland			Turkey			United Kingdom				China, incl. Tibet
Germany		Belgium		Netherlands		Denmark and Faroe Islands			France, incl. Corsica				Poland			Turkey			United Kingdom				China, incl. Tibet
Germany		Belgium		Netherlands		Denmark and Faroe Islands			France, incl. Corsica				Poland			Turkey			United Kingdom				China, incl. Tibet
Germany		Belgium		Netherlands		Denmark and Faroe Islands			France, incl. Corsica				Poland			Turkey			United Kingdom				China, incl. Tibet
Germany		Belgium		Netherlands		Denmark and Faroe Islands			France, incl. Corsica				Poland			Turkey			United Kingdom				China, incl. Tibet
Germany		Belgium		Netherlands		Denmark and Faroe Islands			France, incl. Corsica				Poland			Turkey			United Kingdom				China, incl. Tibet
Germany		Belgium		Netherlands		Denmark and Faroe Islands			France, incl. Corsica				Poland			Turkey			United Kingdom				China, incl. Tibet
Germany		Belgium		Netherlands		Denmark and Faroe Islands			France, incl. Corsica				Poland			Turkey			United Kingdom				China, incl. Tibet
Germany		Belgium		Netherlands		Denmark and Faroe Islands			France, incl. Corsica				Poland			Turkey			United Kingdom				China, incl. Tibet
Germany		Belgium		Netherlands		Denmark and Faroe Islands			France, incl. Corsica				Poland			Turkey			United Kingdom				China, incl. Tibet
Germany		Belgium		Netherlands		Denmark and Faroe Islands			France, incl. Corsica				Poland			Turkey			United Kingdom				China, incl. Tibet
Germany		Belgium		Netherlands		Denmark and Faroe Islands			France, incl. Corsica				Poland			Turkey			United Kingdom				China, incl. Tibet
Germany		Belgium		Netherlands		Denmark and Faroe Islands			France, incl. Corsica				Poland			Turkey			United Kingdom				China, incl. Tibet
Germany		Belgium		Netherlands		Denmark and Faroe Islands			France, incl. Corsica				Poland			Turkey			United Kingdom				China, incl. Tibet
Germany		Belgium		Netherlands		Denmark and Faroe Islands			France, incl. Corsica				Poland			Turkey			United Kingdom				China, incl. Tibet
Germany		Belgium		Netherlands		Denmark and Faroe Islands			France, incl. Corsica				Poland			Turkey			United Kingdom				China, incl. Tibet
Germany		Belgium		Netherlands		Denmark and Faroe Islands			France, incl. Corsica				Poland			Turkey			United Kingdom				China, incl. Tibet
Germany		Belgium		Netherlands		Denmark and Faroe Islands			France, incl. Corsica				Poland			Turkey			United Kingdom				China, incl. Tibet
Germany		Belgium		Netherlands		Denmark and Faroe Islands			France, incl. Corsica				Poland			Turkey			United Kingdom				China, incl. Tibet
Germany		Belgium		Netherlands		Denmark and Faroe Islands			France, incl. Corsica				Poland			Turkey			United Kingdom				China, incl. Tibet
Germany		Belgium		Netherlands		Denmark and Faroe Islands			France, incl. Corsica				Poland			Turkey			United Kingdom				China, incl. Tibet
Germany		Belgium		Netherlands		Denmark and Faroe Islands			France, incl. Corsica				Poland			Turkey			United Kingdom				China, incl. Tibet
Germany		Belgium		Netherlands		Denmark and Faroe Islands			France, incl. Corsica				Poland			Turkey			76				China, incl. Tibet
Germany		Belgium		Netherlands		Denmark and Faroe Islands			France, incl. Corsica				Poland			Turkey		total data	52396				China, incl. Tibet
Germany		Belgium		Netherlands		Denmark and Faroe Islands			France, incl. Corsica				Poland			Turkey			0.145049				China, incl. Tibet
Germany		Belgium		Netherlands		Denmark and Faroe Islands			France, incl. Corsica				Poland			Turkey							China, incl. Tibet
Germany		Belgium		Netherlands		Denmark and Faroe Islands			France, incl. Corsica				Poland			Turkey							China, incl. Tibet
Germany		Belgium		Netherlands		Denmark and Faroe Islands			France, incl. Corsica				Poland			Turkey							China, incl. Tibet
Germany		Belgium		Netherlands		Denmark and Faroe Islands			France, incl. Corsica				Poland			Turkey							China, incl. Tibet
Germany		Belgium		Netherlands		Denmark and Faroe Islands			France, incl. Corsica				Poland			Turkey							China, incl. Tibet
Germany		Belgium		Netherlands		Denmark and Faroe Islands			France, incl. Corsica				Poland			Turkey							China, incl. Tibet
Germany		Belgium		Netherlands		Denmark and Faroe Islands			France, incl. Corsica				Poland			Turkey							China, incl. Tibet
Germany		Belgium		Netherlands		Denmark and Faroe Islands			France, incl. Corsica				Poland			Turkey							China, incl. Tibet
Germany		Belgium		Netherlands		Denmark and Faroe Islands			France, incl. Corsica				Poland			Turkey							China, incl. Tibet
Germany		Belgium		Netherlands		Denmark and Faroe Islands			France, incl. Corsica				Poland			Turkey							China, incl. Tibet
Germany		Belgium		Netherlands		Denmark and Faroe Islands			France, incl. Corsica				Poland			Turkey							China, incl. Tibet
Germany		Belgium		Netherlands		Denmark and Faroe Islands			France, incl. Corsica				Poland			Turkey							China, incl. Tibet
Germany		Belgium		Netherlands		Denmark and Faroe Islands			France, incl. Corsica				Poland			Turkey							China, incl. Tibet
Germany		Belgium		Netherlands		Denmark and Faroe Islands			France, incl. Corsica				Poland			Turkey							China, incl. Tibet
Germany		Belgium		Netherlands		Denmark and Faroe Islands			France, incl. Corsica				Poland			Turkey							China, incl. Tibet
Germany		Belgium		Netherlands		Denmark and Faroe Islands			France, incl. Corsica				Poland			Turkey							China, incl. Tibet
Germany		Belgium		Netherlands		Denmark and Faroe Islands			France, incl. Corsica				Poland			Turkey							China, incl. Tibet
Germany		Belgium		Netherlands		Denmark and Faroe Islands			France, incl. Corsica				Poland			Turkey							China, incl. Tibet
Germany		Belgium		Netherlands		Denmark and Faroe Islands			France, incl. Corsica				Poland			Turkey							China, incl. Tibet
Germany		Belgium		Netherlands		Denmark and Faroe Islands			France, incl. Corsica				Poland			Turkey							China, incl. Tibet
Germany		Belgium		Netherlands		Denmark and Faroe Islands			France, incl. Corsica				Poland			Turkey							China, incl. Tibet
Germany		Belgium		Netherlands		Denmark and Faroe Islands			France, incl. Corsica				Poland			Turkey							China, incl. Tibet
Germany		Belgium		Netherlands		Denmark and Faroe Islands			France, incl. Corsica				Poland			Turkey							China, incl. Tibet
Germany		Belgium		Netherlands		Denmark and Faroe Islands			France, incl. Corsica				Poland			Turkey							China, incl. Tibet
Germany		Belgium		Netherlands		Denmark and Faroe Islands			France, incl. Corsica				Poland			Turkey							China, incl. Tibet
Germany		Belgium		Netherlands		Denmark and Faroe Islands			France, incl. Corsica				Poland			Turkey							China, incl. Tibet
Germany		Belgium		Netherlands		Denmark and Faroe Islands			France, incl. Corsica				Poland			Turkey							China, incl. Tibet
Germany		Belgium		Netherlands		Denmark and Faroe Islands			France, incl. Corsica				Poland			Turkey							China, incl. Tibet
Germany		Belgium		Netherlands		Denmark and Faroe Islands			France, incl. Corsica				Poland			Turkey							China, incl. Tibet
Germany		Belgium		Netherlands		Denmark and Faroe Islands			France, incl. Corsica				Poland			Turkey							China, incl. Tibet
Germany		Belgium		Netherlands		Denmark and Faroe Islands			France, incl. Corsica				Poland			Turkey							China, incl. Tibet
Germany		Belgium		Netherlands		Denmark and Faroe Islands			France, incl. Corsica				Poland			Turkey							China, incl. Tibet
Germany		Belgium		Netherlands		Denmark and Faroe Islands			France, incl. Corsica				Poland			Turkey							China, incl. Tibet
Germany		Belgium		Netherlands		Denmark and Faroe Islands			France, incl. Corsica				Poland			Turkey							China, incl. Tibet
Germany		Belgium		Netherlands		Denmark and Faroe Islands			France, incl. Corsica				Poland			Turkey							China, incl. Tibet
Germany		Belgium		Netherlands		Denmark and Faroe Islands			France, incl. Corsica				Poland			Turkey							China, incl. Tibet
Germany		Belgium		Netherlands		Denmark and Faroe Islands			France, incl. Corsica				Poland			Turkey							China, incl. Tibet
Germany		116		Netherlands		Denmark and Faroe Islands			France, incl. Corsica				Poland			Turkey							China, incl. Tibet
Germany	Total data	52396		Netherlands		Denmark and Faroe Islands			France, incl. Corsica				Poland			Turkey							China, incl. Tibet
Germany		0.221391		Netherlands		Denmark and Faroe Islands			France, incl. Corsica				Poland			Turkey							China, incl. Tibet
Germany				Netherlands		Denmark and Faroe Islands			France, incl. Corsica				Poland			Turkey							China, incl. Tibet
Germany				Netherlands		Denmark and Faroe Islands			France, incl. Corsica				Poland			Turkey							China, incl. Tibet
Germany				Netherlands		Denmark and Faroe Islands			France, incl. Corsica				Poland			Turkey							China, incl. Tibet
Germany				Netherlands		Denmark and Faroe Islands			France, incl. Corsica				Poland			Turkey							122
Germany				Netherlands		Denmark and Faroe Islands			France, incl. Corsica				Poland			Turkey						total data	52396
Germany				Netherlands		Denmark and Faroe Islands			France, incl. Corsica				Poland			Turkey							0.232842
Germany				Netherlands		Denmark and Faroe Islands			France, incl. Corsica				Poland			Turkey
Germany				Netherlands		Denmark and Faroe Islands			France, incl. Corsica				Poland			Turkey
Germany				Netherlands		Denmark and Faroe Islands			France, incl. Corsica				Poland			Turkey
Germany				Netherlands		Denmark and Faroe Islands			France, incl. Corsica				Poland			Turkey
Germany				Netherlands		Denmark and Faroe Islands			France, incl. Corsica				Poland			Turkey
Germany				Netherlands		Denmark and Faroe Islands			France, incl. Corsica				Poland			Turkey
Germany				Netherlands		Denmark and Faroe Islands			France, incl. Corsica				Poland			Turkey
Germany				Netherlands		Denmark and Faroe Islands			France, incl. Corsica				Poland			Turkey
Germany				Netherlands		Denmark and Faroe Islands			France, incl. Corsica				Poland			Turkey
Germany				Netherlands		Denmark and Faroe Islands			France, incl. Corsica				Poland			Turkey
Germany				Netherlands		Denmark and Faroe Islands			France, incl. Corsica				Poland			Turkey
Germany				Netherlands		Denmark and Faroe Islands			France, incl. Corsica				Poland			Turkey
Germany				Netherlands		Denmark and Faroe Islands			France, incl. Corsica				Poland			Turkey
Germany				Netherlands		Denmark and Faroe Islands			France, incl. Corsica				Poland			Turkey
Germany				Netherlands		Denmark and Faroe Islands			France, incl. Corsica				Poland			Turkey
Germany				Netherlands		Denmark and Faroe Islands			France, incl. Corsica				Poland			Turkey
Germany				Netherlands		Denmark and Faroe Islands			France, incl. Corsica				Poland			Turkey
Germany				Netherlands		Denmark and Faroe Islands			France, incl. Corsica				Poland			Turkey
Germany				Netherlands		Denmark and Faroe Islands			France, incl. Corsica				Poland			Turkey
Germany				Netherlands		Denmark and Faroe Islands			France, incl. Corsica				Poland			Turkey
Germany				Netherlands		Denmark and Faroe Islands			France, incl. Corsica				Poland			Turkey
Germany				Netherlands		Denmark and Faroe Islands			France, incl. Corsica				Poland			Turkey
Germany				Netherlands		Denmark and Faroe Islands			France, incl. Corsica				Poland			Turkey
Germany				Netherlands		Denmark and Faroe Islands			France, incl. Corsica				Poland			Turkey
Germany				Netherlands		Denmark and Faroe Islands			France, incl. Corsica				Poland			Turkey
Germany				Netherlands		Denmark and Faroe Islands			France, incl. Corsica				Poland			Turkey
Germany				Netherlands		Denmark and Faroe Islands			France, incl. Corsica				Poland			Turkey
Germany				Netherlands		Denmark and Faroe Islands			France, incl. Corsica				Poland			Turkey
Germany				Netherlands		Denmark and Faroe Islands			France, incl. Corsica				Poland			Turkey
Germany				Netherlands		Denmark and Faroe Islands			France, incl. Corsica				Poland			Turkey
Germany				Netherlands		Denmark and Faroe Islands			France, incl. Corsica				Poland			Turkey
Germany				Netherlands		Denmark and Faroe Islands			France, incl. Corsica				Poland			Turkey
Germany				Netherlands		Denmark and Faroe Islands			France, incl. Corsica				Poland			Turkey
Germany				Netherlands		Denmark and Faroe Islands			France, incl. Corsica				Poland			Turkey
Germany				Netherlands		Denmark and Faroe Islands			France, incl. Corsica				Poland			Turkey
Germany				Netherlands		Denmark and Faroe Islands			France, incl. Corsica				Poland			Turkey
Germany				Netherlands		Denmark and Faroe Islands			France, incl. Corsica				Poland			Turkey
Germany				Netherlands		Denmark and Faroe Islands			France, incl. Corsica				Poland			Turkey
Germany				Netherlands		Denmark and Faroe Islands			France, incl. Corsica				Poland			Turkey
Germany				Netherlands		Denmark and Faroe Islands			France, incl. Corsica				Poland			Turkey
Germany				Netherlands		Denmark and Faroe Islands			France, incl. Corsica				Poland			Turkey
Germany				Netherlands		Denmark and Faroe Islands			France, incl. Corsica				Poland			Turkey
Germany				Netherlands		Denmark and Faroe Islands			France, incl. Corsica				Poland			Turkey
Germany				Netherlands		Denmark and Faroe Islands			France, incl. Corsica				Poland			Turkey
Germany				Netherlands		Denmark and Faroe Islands			France, incl. Corsica				Poland			Turkey
Germany				Netherlands		Denmark and Faroe Islands			France, incl. Corsica				Poland			Turkey
Germany				Netherlands		Denmark and Faroe Islands			France, incl. Corsica				Poland			Turkey
Germany				Netherlands		Denmark and Faroe Islands			France, incl. Corsica				Poland			Turkey
Germany				Netherlands		Denmark and Faroe Islands			France, incl. Corsica				Poland			Turkey
Germany				Netherlands		Denmark and Faroe Islands			France, incl. Corsica				Poland			Turkey
Germany				Netherlands		Denmark and Faroe Islands			France, incl. Corsica				Poland			Turkey
Germany				Netherlands		Denmark and Faroe Islands			France, incl. Corsica				Poland			Turkey
Germany				Netherlands		Denmark and Faroe Islands			France, incl. Corsica				Poland			Turkey
Germany				Netherlands		Denmark and Faroe Islands			France, incl. Corsica				Poland			Turkey
Germany				Netherlands		Denmark and Faroe Islands			France, incl. Corsica				Poland			Turkey
Germany				Netherlands		Denmark and Faroe Islands			France, incl. Corsica				Poland			Turkey
Germany				Netherlands		Denmark and Faroe Islands			France, incl. Corsica				Poland			Turkey
Germany				Netherlands		Denmark and Faroe Islands			France, incl. Corsica				Poland			Turkey
Germany				Netherlands		Denmark and Faroe Islands			France, incl. Corsica				Poland			Turkey
Germany				Netherlands		Denmark and Faroe Islands			France, incl. Corsica				Poland			Turkey
Germany				Netherlands		Denmark and Faroe Islands			France, incl. Corsica				Poland			Turkey
Germany				Netherlands		Denmark and Faroe Islands			France, incl. Corsica				Poland			Turkey
Germany				Netherlands		Denmark and Faroe Islands			France, incl. Corsica				Poland			Turkey
Germany				Netherlands		Denmark and Faroe Islands			France, incl. Corsica				Poland			Turkey
Germany				Netherlands		Denmark and Faroe Islands			France, incl. Corsica				Poland			Turkey
Germany				Netherlands		Denmark and Faroe Islands			France, incl. Corsica				Poland			Turkey
Germany				Netherlands		Denmark and Faroe Islands			France, incl. Corsica				Poland			Turkey
Germany				Netherlands		138			France, incl. Corsica				Poland			Turkey
Germany				Netherlands	Total data	52396			France, incl. Corsica				Poland			Turkey
Germany				Netherlands		0.263379			France, incl. Corsica				Poland			Turkey
Germany				Netherlands					France, incl. Corsica				Poland			Turkey
Germany				Netherlands					France, incl. Corsica				Poland			Turkey
Germany				Netherlands					France, incl. Corsica				Poland			Turkey
Germany				Netherlands					France, incl. Corsica				Poland			Turkey
Germany				Netherlands					France, incl. Corsica				Poland			Turkey
Germany				Netherlands					France, incl. Corsica				Poland			Turkey
Germany				Netherlands					France, incl. Corsica				Poland			Turkey
Germany				Netherlands					France, incl. Corsica				Poland			Turkey
Germany				Netherlands					France, incl. Corsica				Poland			Turkey
Germany				Netherlands					France, incl. Corsica				Poland			Turkey
Germany				Netherlands					France, incl. Corsica				Poland			Turkey
Germany				Netherlands					France, incl. Corsica				Poland			Turkey
Germany				Netherlands					France, incl. Corsica				Poland			Turkey
Germany				Netherlands					France, incl. Corsica				Poland			Turkey
Germany				Netherlands					France, incl. Corsica				Poland			Turkey
Germany				Netherlands					France, incl. Corsica				Poland			Turkey
Germany				Netherlands					France, incl. Corsica				Poland			Turkey
Germany				Netherlands					France, incl. Corsica				Poland			212
Germany				Netherlands					France, incl. Corsica				Poland		Total data	52396
Germany				Netherlands					France, incl. Corsica				Poland			0.404611
Germany				Netherlands					France, incl. Corsica				Poland
Germany				Netherlands					France, incl. Corsica				Poland
Germany				Netherlands					217				Poland
Germany				Netherlands				Total data	52396				Poland
Germany				Netherlands					0.414154				Poland
Germany				Netherlands									Poland
Germany				Netherlands									Poland
Germany				Netherlands									Poland
Germany				Netherlands									Poland
Germany				Netherlands									Poland
Germany				Netherlands									Poland
Germany				Netherlands									Poland
Germany				Netherlands									Poland
Germany				Netherlands									Poland
Germany				Netherlands									Poland
Germany				Netherlands									Poland
Germany				Netherlands									Poland
Germany				Netherlands									Poland
Germany				Netherlands									Poland
Germany				Netherlands									Poland
Germany				Netherlands									Poland
Germany				Netherlands									Poland
Germany				Netherlands									Poland
Germany				Netherlands									Poland
Germany				Netherlands									Poland
Germany				Netherlands									Poland
Germany				Netherlands									Poland
Germany				Netherlands									Poland
Germany				Netherlands									Poland
Germany				Netherlands									Poland
Germany				Netherlands									Poland
Germany				Netherlands									Poland
Germany				Netherlands									Poland
Germany				Netherlands									Poland
Germany				Netherlands									Poland
Germany				Netherlands									Poland
Germany				Netherlands									Poland
Germany				Netherlands									Poland
Germany				Netherlands									Poland
Germany				Netherlands									Poland
Germany				Netherlands									Poland
Germany				Netherlands									Poland
Germany				Netherlands									Poland
Germany				Netherlands									Poland
Germany				Netherlands									Poland
Germany				Netherlands									Poland
Germany				Netherlands									Poland
Germany				Netherlands									Poland
Germany				Netherlands									Poland
Germany				Netherlands									Poland
Germany				Netherlands									Poland
Germany				Netherlands									Poland
Germany				Netherlands									Poland
Germany				Netherlands									Poland
Germany				Netherlands									Poland
Germany				Netherlands									Poland
Germany				Netherlands									Poland
Germany				Netherlands									Poland
Germany				Netherlands									Poland
Germany				Netherlands									Poland
Germany				Netherlands									Poland
Germany				Netherlands									Poland
Germany				Netherlands									Poland
Germany				Netherlands									Poland
Germany				Netherlands									Poland
Germany				Netherlands									Poland
Germany				Netherlands									Poland
Germany				Netherlands									Poland
Germany				Netherlands									Poland
Germany				Netherlands									Poland
Germany				Netherlands									Poland
Germany				Netherlands									Poland
Germany				Netherlands									Poland
Germany				Netherlands									Poland
Germany				Netherlands									Poland
Germany				Netherlands									Poland
Germany				Netherlands									Poland
Germany				Netherlands									Poland
Germany				Netherlands									Poland
Germany				Netherlands									Poland
Germany				Netherlands									Poland
Germany				Netherlands									Poland
Germany				Netherlands									Poland
Germany				Netherlands									Poland
Germany				Netherlands									Poland
Germany				Netherlands									Poland
Germany				Netherlands									Poland
Germany				Netherlands									Poland
Germany				Netherlands									Poland
Germany				Netherlands									Poland
Germany				Netherlands									Poland
Germany				Netherlands									Poland
Germany				Netherlands									Poland
Germany				Netherlands									Poland
Germany				Netherlands									Poland
Germany				Netherlands									Poland
Germany				Netherlands									Poland
Germany				Netherlands									Poland
Germany				Netherlands									Poland
Germany				Netherlands									Poland
Germany				Netherlands									Poland
Germany				Netherlands									Poland
Germany				Netherlands									Poland
Germany				Netherlands									Poland
Germany				Netherlands									Poland
Germany				Netherlands									Poland
Germany				Netherlands									Poland
Germany				Netherlands									Poland
Germany				Netherlands									Poland
Germany				Netherlands									Poland
Germany				Netherlands									Poland
Germany				Netherlands									Poland
Germany				Netherlands									Poland
Germany				Netherlands									Poland
Germany				Netherlands									Poland
Germany				Netherlands									Poland
Germany				Netherlands									Poland
Germany				Netherlands									Poland
Germany				Netherlands									Poland
Germany				Netherlands									Poland
Germany				Netherlands									Poland
Germany				Netherlands									Poland
Germany				Netherlands									Poland
Germany				Netherlands									Poland
Germany				Netherlands									Poland
Germany				Netherlands									Poland
Germany				Netherlands									Poland
Germany				Netherlands									Poland
Germany				Netherlands									Poland
Germany				Netherlands									Poland
Germany				Netherlands									Poland
Germany				Netherlands									Poland
Germany				Netherlands									Poland
Germany				Netherlands									Poland
Germany				Netherlands									Poland
Germany				Netherlands									Poland
Germany				Netherlands									Poland
Germany				Netherlands									Poland
Germany				Netherlands									Poland
Germany				Netherlands									Poland
Germany				Netherlands									Poland
Germany				Netherlands									Poland
Germany				Netherlands									Poland
Germany				Netherlands									Poland
Germany				Netherlands									Poland
Germany				Netherlands									Poland
Germany				Netherlands									Poland
Germany				Netherlands									Poland
Germany				Netherlands									Poland
Germany				Netherlands									Poland
Germany				Netherlands									Poland
Germany				Netherlands									Poland
Germany				Netherlands									Poland
Germany				Netherlands									Poland
Germany				Netherlands									Poland
Germany				Netherlands									Poland
Germany				Netherlands									Poland
Germany				Netherlands									Poland
Germany				Netherlands									Poland
Germany				Netherlands									Poland
Germany				Netherlands									Poland
Germany				Netherlands									Poland
Germany				Netherlands									Poland
Germany				Netherlands									Poland
Germany				Netherlands									Poland
Germany				Netherlands									Poland
Germany				Netherlands									Poland
Germany				Netherlands									Poland
Germany				Netherlands									Poland
Germany				Netherlands									Poland
Germany				Netherlands									Poland
Germany				Netherlands									Poland
Germany				Netherlands									Poland
Germany				Netherlands									Poland
Germany				Netherlands									Poland
Germany				Netherlands									Poland
Germany				Netherlands									Poland
Germany				Netherlands									Poland
Germany				Netherlands									Poland
Germany				Netherlands									Poland
Germany				Netherlands									Poland
Germany				Netherlands									Poland
Germany				Netherlands									Poland
Germany				Netherlands									Poland
Germany				Netherlands									Poland
Germany				Netherlands									Poland
Germany				Netherlands									Poland
Germany				Netherlands									Poland
Germany				Netherlands									Poland
Germany				Netherlands									Poland
Germany				Netherlands									Poland
Germany				406									Poland
Germany			Total data	52396									Poland
Germany				0.774868									Poland
Germany													Poland
Germany													Poland
Germany													Poland
Germany													Poland
Germany													Poland
Germany													Poland
Germany													Poland
Germany													Poland
Germany													Poland
Germany													Poland
Germany													Poland
Germany													Poland
Germany													Poland
Germany													Poland
Germany													Poland
Germany													Poland
Germany													Poland
Germany													Poland
Germany													Poland
Germany													Poland
Germany													Poland
Germany													Poland
Germany													Poland
Germany													Poland
Germany													Poland
Germany													Poland
Germany													Poland
Germany													Poland
Germany													Poland
Germany													Poland
Germany													Poland
Germany													Poland
Germany													Poland
Germany													Poland
Germany													Poland
Germany													Poland
Germany													Poland
Germany													Poland
Germany													Poland
Germany													Poland
Germany													Poland
Germany													Poland
Germany													Poland
Germany													Poland
Germany													Poland
Germany													Poland
Germany													Poland
Germany													Poland
Germany													Poland
Germany													Poland
Germany													Poland
Germany													Poland
Germany													Poland
Germany													Poland
Germany													Poland
Germany													464
Germany												Total data	52396
Germany													0.885564
Germany
Germany
Germany
Germany
Germany
Germany
Germany
Germany
Germany
Germany
Germany
Germany
Germany
Germany
Germany
Germany
Germany
Germany
Germany
Germany
Germany
Germany
Germany
Germany
Germany
Germany
Germany
Germany
Germany
Germany
Germany
Germany
Germany
Germany
Germany
Germany
Germany
Germany
Germany
Germany
Germany
Germany
Germany
Germany
Germany
Germany
Germany
Germany
Germany
Germany
Germany
Germany
Germany
Germany
Germany
Germany
Germany
Germany
Germany
Germany
Germany
Germany
Germany
Germany
Germany
Germany
Germany
Germany
Germany
Germany
Germany
Germany
Germany
Germany
Germany
Germany
Germany
Germany
Germany
Germany
Germany
Germany
Germany
Germany
Germany
Germany
Germany
Germany
Germany
Germany
Germany
Germany
Germany
Germany
Germany
Germany
Germany
Germany
Germany
Germany
Germany
Germany
Germany
Germany
Germany
Germany
Germany
Germany
Germany
Germany
Germany
Germany
Germany
Germany
Germany
Germany
Germany
Germany
Germany
Germany
Germany
Germany
Germany
Germany
Germany
Germany
Germany
Germany
Germany
Germany
Germany
Germany
Germany
Germany
Germany
Germany
Germany
Germany
Germany
Germany
Germany
Germany
Germany
Germany
Germany
Germany
Germany
Germany
Germany
Germany
Germany
Germany
Germany
Germany
Germany
Germany
Germany
Germany
Germany
Germany
Germany
Germany
Germany
Germany
Germany
Germany
Germany
Germany
Germany
Germany
Germany
Germany
Germany
Germany
Germany
Germany
Germany
Germany
Germany
Germany
Germany
Germany
Germany
Germany
Germany
Germany
Germany
Germany
Germany
Germany
Germany
Germany
Germany
Germany
Germany
Germany
Germany
Germany
Germany
Germany
Germany
Germany
Germany
Germany
Germany
Germany
Germany
Germany
Germany
Germany
Germany
Germany
Germany
Germany
Germany
Germany
Germany
Germany
Germany
Germany
Germany
Germany
Germany
Germany
Germany
Germany
Germany
Germany
Germany
Germany
Germany
Germany
Germany
Germany
Germany
Germany
Germany
Germany
Germany
Germany
Germany
Germany
Germany
Germany
Germany
Germany
Germany
Germany
Germany
Germany
Germany
Germany
Germany
Germany
Germany
Germany
Germany
Germany
Germany
Germany
Germany
Germany
Germany
Germany
Germany
Germany
Germany
Germany
Germany
Germany
Germany
Germany
Germany
Germany
Germany
Germany
Germany
Germany
Germany
Germany
Germany
Germany
Germany
Germany
Germany
Germany
Germany
Germany
Germany
Germany
Germany
Germany
Germany
Germany
Germany
Germany
Germany
Germany
Germany
Germany
Germany
Germany
Germany
Germany
Germany
Germany
Germany
Germany
Germany
Germany
Germany
Germany
Germany
Germany
Germany
Germany
Germany
Germany
Germany
Germany
Germany
Germany
Germany
Germany
Germany
Germany
Germany
Germany
Germany
Germany
Germany
Germany
Germany
Germany
Germany
Germany
Germany
Germany
Germany
Germany
Germany
Germany
Germany
Germany
Germany
Germany
Germany
Germany
Germany
Germany
Germany
Germany
Germany
Germany
Germany
Germany
Germany
Germany
Germany
Germany
Germany
Germany
Germany
Germany
Germany
Germany
Germany
Germany
Germany
Germany
Germany
Germany
Germany
Germany
Germany
Germany
Germany
Germany
Germany
Germany
Germany
Germany
Germany
Germany
Germany
Germany
Germany
Germany
Germany
Germany
Germany
Germany
Germany
Germany
Germany
Germany
Germany
Germany
Germany
Germany
Germany
Germany
Germany
Germany
Germany
Germany
Germany
Germany
Germany
Germany
Germany
Germany
Germany
Germany
Germany
Germany
Germany
Germany
Germany
Germany
Germany
Germany
Germany
Germany
Germany
Germany
Germany
Germany
Germany
Germany
Germany
Germany
Germany
Germany
Germany
Germany
Germany
Germany
Germany
Germany
Germany
Germany
Germany
Germany
Germany
Germany
Germany
Germany
Germany
Germany
Germany
Germany
Germany
Germany
Germany
Germany
Germany
Germany
Germany
Germany
Germany
Germany
Germany
Germany
Germany
Germany
Germany
Germany
Germany
Germany
Germany
Germany
Germany
Germany
Germany
Germany
Germany
Germany
Germany
Germany
Germany
Germany
Germany
Germany
Germany
Germany
Germany
Germany
Germany
Germany
Germany
Germany
Germany
Germany
Germany
Germany
Germany
Germany
Germany
Germany
Germany
Germany
Germany
Germany
Germany
Germany
Germany
Germany
Germany
Germany
Germany
Germany
Germany
Germany
Germany
Germany
Germany
Germany
Germany
Germany
Germany
Germany
Germany
Germany
Germany
Germany
Germany
Germany
Germany
Germany
Germany
Germany
Germany
Germany
Germany
Germany
Germany
Germany
Germany
Germany
Germany
Germany
Germany
Germany
Germany
Germany
Germany
Germany
Germany
Germany
Germany
Germany
Germany
Germany
Germany
Germany
Germany
Germany
Germany
Germany
Germany
Germany
Germany
Germany
Germany
Germany
Germany
Germany
Germany
Germany
Germany
Germany
Germany
Germany
Germany
Germany
Germany
Germany
Germany
Germany
Germany
Germany
Germany
Germany
Germany
Germany
Germany
Germany
Germany
Germany
Germany
Germany
Germany
Germany
Germany
Germany
Germany
Germany
Germany
Germany
Germany
Germany
Germany
Germany
Germany
Germany
Germany
Germany
Germany
Germany
Germany
Germany
Germany
Germany
Germany
Germany
Germany
Germany
Germany
Germany
Germany
Germany
Germany
Germany
Germany
Germany
Germany
Germany
Germany
Germany
Germany
Germany
Germany
Germany
Germany
Germany
Germany
Germany
Germany
Germany
Germany
Germany
Germany
Germany
Germany
Germany
Germany
Germany
Germany
Germany
Germany
Germany
Germany
Germany
Germany
Germany
Germany
Germany
Germany
Germany
Germany
Germany
Germany
Germany
Germany
Germany
Germany
Germany
Germany
Germany
Germany
Germany
Germany
Germany
Germany
Germany
Germany
Germany
Germany
Germany
Germany
Germany
Germany
Germany
Germany
Germany
Germany
Germany
Germany
Germany
Germany
Germany
Germany
Germany
Germany
Germany
Germany
Germany
Germany
Germany
Germany
Germany
Germany
Germany
Germany
Germany
Germany
Germany
Germany
Germany
Germany
Germany
Germany
Germany
Germany
Germany
Germany
Germany
Germany
Germany
Germany
Germany
Germany
Germany
Germany
Germany
Germany
Germany
Germany
Germany
Germany
Germany
Germany
Germany
Germany
Germany
Germany
Germany
Germany
Germany
Germany
Germany
Germany
Germany
Germany
Germany
Germany
Germany
Germany
Germany
Germany
Germany
Germany
Germany
Germany
Germany
Germany
Germany
Germany
Germany
Germany
Germany
Germany
Germany
Germany
Germany
Germany
Germany
Germany
Germany
Germany
Germany
Germany
Germany
Germany
Germany
Germany
Germany
Germany
Germany
Germany
Germany
Germany
Germany
Germany
Germany
Germany
Germany
Germany
Germany
Germany
Germany
Germany
Germany
Germany
Germany
Germany
Germany
Germany
Germany
Germany
Germany
Germany
Germany
Germany
Germany
Germany
Germany
Germany
Germany
Germany
Germany
Germany
Germany
Germany
Germany
Germany
Germany
Germany
Germany
Germany
Germany
Germany
Germany
Germany
Germany
Germany
Germany
Germany
Germany
Germany
Germany
Germany
Germany
Germany
Germany
Germany
Germany
Germany
Germany
Germany
Germany
Germany
Germany
Germany
Germany
Germany
Germany
Germany
Germany
Germany
Germany
Germany
Germany
Germany
Germany
Germany
Germany
Germany
Germany
Germany
Germany
Germany
Germany
Germany
Germany
Germany
Germany
Germany
Germany
Germany
Germany
Germany
Germany
Germany
Germany
Germany
Germany
Germany
Germany
Germany
Germany
Germany
Germany
Germany
Germany
Germany
Germany
Germany
Germany
Germany
Germany
Germany
Germany
Germany
Germany
Germany
Germany
Germany
Germany
Germany
Germany
Germany
Germany
Germany
Germany
Germany
Germany
Germany
Germany
Germany
Germany
Germany
Germany
Germany
Germany
Germany
Germany
Germany
Germany
Germany
Germany
Germany
Germany
Germany
Germany
Germany
Germany
Germany
Germany
Germany
Germany
Germany
Germany
Germany
Germany
Germany
Germany
Germany
Germany
Germany
Germany
Germany
Germany
Germany
Germany
Germany
Germany
Germany
Germany
Germany
Germany
Germany
Germany
Germany
Germany
Germany
Germany
Germany
Germany
Germany
Germany
Germany
Germany
Germany
Germany
Germany
Germany
Germany
Germany
Germany
Germany
Germany
Germany
Germany
Germany
Germany
Germany
Germany
Germany
Germany
Germany
Germany
Germany
Germany
Germany
Germany
Germany
Germany
Germany
Germany
Germany
Germany
Germany
Germany
Germany
Germany
Germany
Germany
Germany
Germany
Germany
Germany
Germany
Germany
Germany
Germany
Germany
Germany
Germany
Germany
Germany
Germany
Germany
Germany
Germany
Germany
Germany
Germany
Germany
Germany
Germany
Germany
Germany
Germany
Germany
Germany
Germany
Germany
Germany
Germany
Germany
Germany
Germany
Germany
Germany
Germany
Germany
Germany
Germany
Germany
Germany
Germany
Germany
Germany
Germany
Germany
Germany
Germany
Germany
Germany
Germany
Germany
Germany
Germany
Germany
Germany
Germany
Germany
Germany
Germany
Germany
Germany
Germany
Germany
Germany
Germany
Germany
Germany
Germany
Germany
Germany
Germany
Germany
Germany
Germany
Germany
Germany
Germany
Germany
Germany
Germany
Germany
Germany
Germany
Germany
Germany
Germany
Germany
Germany
Germany
Germany
Germany
Germany
Germany
Germany
Germany
Germany
Germany
Germany
Germany
Germany
Germany
Germany
Germany
Germany
Germany
Germany
Germany
Germany
Germany
Germany
Germany
Germany
Germany
Germany
Germany
Germany
Germany
Germany
Germany
Germany
Germany
Germany
Germany
Germany
Germany
Germany
Germany
Germany
Germany
Germany
Germany
Germany
Germany
Germany
Germany
Germany
Germany
Germany
Germany
Germany
Germany
Germany
Germany
Germany
Germany
Germany
Germany
Germany
Germany
Germany
Germany
Germany
Germany
Germany
Germany
Germany
Germany
Germany
Germany
Germany
Germany
Germany
Germany
Germany
Germany
Germany
Germany
Germany
Germany
Germany
Germany
Germany
Germany
Germany
Germany
Germany
Germany
Germany
Germany
Germany
Germany
Germany
Germany
Germany
Germany
Germany
Germany
Germany
Germany
Germany
Germany
Germany
Germany
Germany
Germany
Germany
Germany
Germany
Germany
Germany
Germany
Germany
Germany
Germany
Germany
Germany
Germany
Germany
Germany
Germany
Germany
Germany
Germany
Germany
Germany
Germany
Germany
Germany
Germany
Germany
Germany
Germany
Germany
Germany
Germany
Germany
Germany
Germany
Germany
Germany
Germany
Germany
Germany
Germany
Germany
Germany
Germany
Germany
Germany
Germany
Germany
Germany
Germany
Germany
Germany
Germany
Germany
Germany
Germany
Germany
Germany
Germany
Germany
Germany
Germany
Germany
Germany
Germany
Germany
Germany
Germany
Germany
Germany
Germany
Germany
Germany
Germany
Germany
Germany
Germany
Germany
Germany
Germany
Germany
Germany
Germany
Germany
Germany
Germany
Germany
Germany
Germany
Germany
Germany
Germany
Germany
Germany
Germany
Germany
Germany
Germany
Germany
Germany
Germany
Germany
Germany
Germany
Germany
Germany
Germany
Germany
Germany
Germany
Germany
Germany
Germany
Germany
Germany
Germany
Germany
Germany
Germany
Germany
Germany
Germany
Germany
Germany
Germany
Germany
Germany
Germany
Germany
Germany
Germany
Germany
Germany
Germany
Germany
Germany
Germany
Germany
Germany
Germany
Germany
Germany
Germany
Germany
Germany
Germany
Germany
Germany
Germany
Germany
Germany
Germany
Germany
Germany
Germany
Germany
Germany
Germany
Germany
Germany
Germany
Germany
Germany
Germany
Germany
Germany
Germany
Germany
Germany
Germany
Germany
Germany
Germany
Germany
Germany
Germany
Germany
Germany
Germany
Germany
Germany
Germany
Germany
Germany
Germany
Germany
Germany
Germany
Germany
Germany
Germany
Germany
Germany
Germany
Germany
Germany
Germany
Germany
Germany
Germany
Germany
Germany
Germany
Germany
Germany
Germany
Germany
Germany
Germany
Germany
Germany
Germany
Germany
Germany
Germany
Germany
Germany
Germany
Germany
Germany
Germany
Germany
Germany
Germany
Germany
Germany
Germany
Germany
Germany
Germany
Germany
Germany
Germany
Germany
Germany
Germany
Germany
Germany
Germany
Germany
Germany
Germany
Germany
Germany
Germany
Germany
Germany
Germany
Germany
Germany
Germany
Germany
Germany
Germany
Germany
Germany
Germany
Germany
Germany
Germany
Germany
Germany
Germany
Germany
Germany
Germany
Germany
Germany
Germany
Germany
Germany
Germany
Germany
Germany
Germany
Germany
Germany
Germany
Germany
Germany
Germany
Germany
Germany
Germany
Germany
Germany
Germany
Germany
Germany
Germany
Germany
Germany
Germany
Germany
Germany
Germany
Germany
Germany
Germany
Germany
Germany
Germany
Germany
Germany
Germany
Germany
Germany
Germany
Germany
Germany
Germany
Germany
Germany
Germany
Germany
Germany
Germany
Germany
Germany
Germany
Germany
Germany
Germany
Germany
Germany
Germany
Germany
Germany
Germany
Germany
Germany
Germany
Germany
Germany
Germany
Germany
Germany
[truncated: 39,336 more rows]
