# Supplementary material for: Assessment of Aspartame (E951) Occurrence in Selected Foods and Beverages on the German Market 2000–2022
Source: Foods. 2023 May 26;12(11):2156. doi: 10.3390/foods12112156 (PMC10252593; doi:10.3390/foods12112156)
Supplement: Supplementary file 1 [file foods-12-02156-s001.zip › Table S2 Evaluation of quantitative and qualitative data.xlsx]

## Sheet: Tabelle1
	Quantitative evaluation for Table 1 and 2, Calculations for used data (% of dataset) and overall negativ samples (% of dataset)																								Qualitative evaluation
Data from "appendix 5" used																									Data from "appendix 3" used
	flavored milk drinks	soft drinks	diet soft drinks	mixed beer drinks	candies	chewing gum	powdered drink bases	sports food	fiber supplements						number of samples
mean	47.7837	58.8852	90.5292	23.83	473.394	1543.48	1068.03	1452.87	1248.3
standard deviation	16.6279	74.0596	100.948	14.5029	332.083	1041.75	672.053	1460.73	175.259
median	47.35	34	60	26	440	1368.5	1133	1030.14	1276.33																positive	negative	Sum
90th percentile	70.508	113.6	181.1	38	812.2	3321.45	1509.6	3340.8	1452				Maximum quantities E951:												335	385	720
95th percentile	78.931	202.635	335	42.35	889.6	3649	1600.22	5001.8	1460.45
maximum	90	530.5	970	55	3096	4617	4860.6	6615.3	1468.9				flavored drinks: 600 mg/l
													food supplements in chewable form: 2000 or 5000 mg/kg
	single values positive samples												dairy prodcuts: 1000 mg/kg
	outlier942	530.5	outlier361500	55	3096	4617	outlier24555	6615.3	1335				Confectionery; only cocoa/dried fruit base,starch base calorific value reduced or without added sugar: 2000 mg/kg
	outlier942	503	outlier23700	49	2363.7	4233	4860.6	6115	1468.9				Confectionery for breath freshening: 6000 mg/kg
	90	411	outlier361500	42	2295	4105	4370.37	5747.9	1452				Chewing gum with sugar: 2500 mg/kg; without added sugar: 5500 mg/kg
	89	405.4	970	38	1203	4081	4301.37	5515	1438.3				for tea: aspartame not listed in 1333/2008
	89	385	636	38	1203	4050	1760	5415	1320.5
	87.7	371.5	599	38	1034.3	4050	1708	5283	1276.33
	87	369.5	599	38	997.27	3950	1690	5248	1174
	82.5	360	575	35	945	3932	1682	4017	1162
	81.35	358	573	35	945	3723	1626	3775	1095
	80.4	354	572	35	945	3688	1601.34	3748	1082.7					flavored milk drinks	soft drinks	diet soft drinks	mixed beer drinks	candies	chewing gum	powdered drink bases	sports food	fiber supplements
	80	345	569.6	33	926.42	3686	1579	3572	926.6				% positive (incl. outliers)	77.9851	49.1859	72.7273	68.9655	56.2189	77.2436	83.5897	42.0875	55
	80	343.5	566	30	923	3678	1540	3495	11
	79.33	338	534	30	916	3649	1532	3494	overall total 20
	78	338	532	29	907	3649	1529.56	3111				samples analyzed
	77	336.5	530	29	901	3643	1523	3042				total number of samples	5703
	75	329	529	29	898.5	3643	1521	2904				total number of samples analyzed	52396
	74.1	326	527	29	895	3601.67	1519	2878				% dataset	10.8844
	73.1	325.5	525	26	889	3541	1510	2832
	73	325	524	26	877	3424	1506	2774				negative samples
	73	322	524	26	871	3390	1500	2690				total number of samples	52396
	73	319	515	26	871	3390	1499.2	2645.33				total number of negative samples	45400
	73	313	513	25	865	3357	1496	2644				% dataset	86.6478
	71	302.5	512	25	849	3346	1490.9	2615.85
	70.18	292	499	24	845.33	3323	1490	2480				positive samples
	70	273	495	24	845.33	3321.45	1461.25	2476				total number of samples	52396
	69	257.5	487	24	843	3321	1455	2398.7				total number of positive samples	6996
	69	231	481	22	839.6	3303	1453	2391				% dataset	13.3522
	69	230.5	480.1	22	827	3110	1452	2307.4
	67	217	472	22	819.53	3045	1452	2290.1
	66	194.9	460	22	818.2	2935	1440	2237													total data qualitative and quantitative				53116
	66	194.5	459	20	818.2	2860	1425	2203.25																positive	7331
	66	179.29	455	0.8	814	2853	1418	2134																%	13.8019
	66	163	444	0.8	813	2853	1415	2078
	65.3	155.5	442	0.8	813	2832	1410.9	1952
	65	149	438	0.8	812	2749	1410	1938
	64.6	147	438	0.8	812	2724	1409	1926
	63	142	438	0.8	810	2717.67	1394	1896
	63	142	434	0.8	805	2617	1387	1876
	63	137	434	0.8	795	2617	1382	1861.3
	63	134.5	428	0.8	794	2558	1380	1853
	63	132.5	418	40	791.37	2532	1370	1852
	63	132.5	418	total overall: 58	791	2532	1359	1801
	62.3	131.5	415		786	2529	1356	1790.66
	62	129.8	415		783	2451	1350	1782
	62	129	414		782	2422	1350	1713
	62	129	413		780	2414	1350	1656.6
	61	127	412		779	2397.5	1343	1568.2
	61	126.5	405		779	2322.2	1339.5	1481
	60	125	404		775.5	2281	1336.8	1462.77
	60	124	399		770	2243	1331	1399.8
	60	123.3	399		765.27	2240	1330.1	1395
	59	122	396		762	2233	1328.7	1322
	57	121.7	396		759	2233	1328	1243
	57	117.5	394		758.3	2224	1325	1203
	57	116.5	393		756	2196	1316	1190
	56.6	116	390		755.6	2165	1316	1146
	56	115.5	390		751	2141	1308	1141.9
	56	114.5	390		750	2076	1295	1124
	56	111.5	388		748.5	2048	1280	1078
	56	111.5	387		744	2025	1270	1058
	56	111.5	383		744	2020	1270	1056
	55.9	111	383		743	2020	1267	1053
	55.6	110.5	383		742.9	1997	1260	1030.14
	55	110.5	382		741.9	1995	1257	976
	55	110.5	380		741.9	1994	1247	974
	55	110	378		740.6	1993	1247	962
	54	110	378		730.5	1963	1245	955.4
	54	108.5	376		728	1963	1241	933
	54	107	376		727.1	1949	1230	912
	54	105	374		723.8	1927	1229	905
	54	105	373.5		723.8	1892	1200	838
	54	105	373		721.6	1892	1195	837
	53.23	102	373		719	1888	1190	819
	53	102	370.9		713.67	1874	1178	810
	52	101.5	369		708.1	1862	1177.63	722.4
	51	101	369		704.21	1862	1176.75	700
	51	101	368.7		704	1839	1174	690.6
	51	101	368.5		695	1832	1165	665.3
	51	100.5	365		693.1	1826	1158	642
	51	100.5	364		693.1	1801	1139.39	617.4
	51	100	363		691	1790	1136.5	599.5
	51	96.62	361		691	1766	1136	561
	50.4	96.5	361		689	1759	1130	547
	50.01	95.4	360.4		685	1731	1130	464.04
	50	94	359		684	1731	1122.7	455.9
	50	94	359		684	1731	1115	427.35
	50	93.5	358		682	1731	1103	425
	50	93	358		682	1730	1100	346
	50	93	357		680	1730	1096	276.6
	50	92.5	355		678.5	1729	1090	269
	50	92	355		675.2	1705	1085	239.5
	50	91	351		673.8	1705	1081	232
	49.58	90.5	350		668.5	1685	1078	226.6
	49.4	88.5	350		665.7	1648	1076	222.2
	49.2	88	347		665.5	1641	1047.06	217
	49.2	88	345		664.4	1626	1039	211
	49	88	343		664.4	1587	1036.7	207.2
	49	87.5	343		660	1581	1026	204
	48.4	87.5	338		660	1571.3	1023	200
	48.1	87	338		652.08	1570	1019	199
	48	87	337		647	1570	1014	185
	48	86.7	335		646	1569	991	181
	48	86.5	335		643	1569	985.16	176
	47.9	86.5	335		631.69	1548	980	174.6
	47.82	85.6	335		621	1531	950	167
	47.35	85.5	335		614.9	1524	942.97	150
	47	84.5	335		613.35	1493.6	933	148.3
	47	84	335		612.2	1480	926	137.2
	47	84	333.3		609.1	1462	924.5	135
	47	83.1	332		609.1	1459	922	135
	47	83	332		608.4	1455	895	134.8
	46.52	83	332		608.4	1454	880	131.9
	46.5	81	331		608	1454	861	126
	46.15	81	330		607.3	1443	851	120.2
	46.1	79.5	330		607.3	1420.75	849	120
	46.1	79	328		607.3	1420	847.19	119
	46	78.5	327.5		606	1406	847	111.1
	46	78	325		602	1401	844.24	111.1
	46	78	322		602	1389.9	837	101.1
	46	77	322		587	1380	835.42	100.8
	45	77	322		581.11	1368.5	834.81	99
	45	77	321		581	1334	833.04	93
	44.72	76.5	320		576	1334	827	62.3
	44.6	76.5	318		572.24	1326	820.1	41.7
	43	76.5	317		572	1326	820	37.6
	42.7	75.5	315		571.4	1319.2	812	125
	42.62	75	312.7		571	1295	811.3	insgesamt: 297
	42	74	312		570	1283	803
	42	74	311		562.6	1280	792.8
	42	74	311		554	1268.2	780.8
	42	73	308.5		548.8	1266	737
	41.5	72	308		548.8	1260	726.4
	41	72	306.3		543.6	1221	722.79
	41	70.8	305		543	1221	698
	41	70	305		541	1220	643
	40.5	69	304		539	1166	633
	39.57	68.2	303.4		538.763	1163	583.1
	39	68	301		538	1161	248.4
	38.4	68	301		537	1147	156
	38.3	67	301		536.5	1125	136
	38.3	67	299		534.3	1123.1	121
	38	65.1	299		532	1071	84
	38	65	298		531	1070	81.9
	38	65	297		528	1066	78.4
	38	63.55	296.5		520	1066	77.1
	37.24	63	295		516.7	1057.67	77
	37	63	295		513	1056	75
	37	62.6	294		511	1047	72.5
	37	62	294		508.5	1041	69.5
	37	62	293		507	1036	69
	37	61.6	293		506	1026	68.1
	36.11	61	292.78		500	1023.2	66
	36	60.5	292		488.54	1020	64.8
	36	60.4	288		486	1015	58
	36	60	285		486	1012	55
	36	60	284		484.5	1010	50
	36	59.6	284		484.5	988.8	48
	36	59.5	282		484.3	985	44.9
	35.9	59	280		474	985	42
	35.3	58.7	278		470	968	40.5
	35.3	58.3	276.9		466.52	940	33
	35	58.2	276		465.4	934.9	26
	35	58	276		464.53	931.5	7
	35	58	276		463.3	927	162
	35	56.7	275		463.3	925	total overall: 195
	34.6	56.2	275		457	912	positive total incl. outliers: 163
	34.51	56	271		450	912
	34.1	55.9	269		450	893.333
	34	55	269		448.66	881
	34	55	268		440	876.5
	33.42	54	268		439.3	866.3
	33.3	54	265		436	852
	33.1	53.5	265		436	852
	33	52.5	264		434.8	850.3
	33	52	264		434	841
	33	52	263		434	840
	32.76	52	263		431.8	830.19
	31.2	51.5	257.7		428	827
	31	51.35	250		427	805.6
	31	51	247		427	802
	29.94	51	246.2		426	776.5
	29.2	50.7	244		422	773
	29	50.5	238		422	756.5
	28.9	50	235		416.81	740.3
	28.3	49.3	232.5		406	737.9
	28	49.3	232.2		402	736.667
	27.64	49	232.2		395.3	733
	26.73	48.9	232		393	695
	26.7	48.1	230		390.6	694
	26	48.04	227		389	683.9
	25.3	48	221		385	670
	25.1	48	221		374.35	642.8
	25	48	218		372	642
	25	48	216		370.5	642
	25	48	212		369	626.74
	23	47.5	210		368	617
	23	47.1	204		359.45	602
	22	47	200		358.2	597.6
	22	46.6	200		358.2	596
	19.5	46.5	195		358	595
	19.01	46.2	193		357.3	592.5
	19	46	187		353	557.1
	19	46	186.2		353	537.78
	19	46	184		351	492.5
	19	45.86	184		348.39	491.5
	17.93	45.2	181.1		346	491
	17	45.1	180		346	427
	13	45	177		346	424
	10	45	177		345	405.83
	207	45	176.5		341.91	389.86
	total overall: 268	45	176		340.2	382
	positive total incl. outliers: 209	44.8	175		339	380
		44.6	174.7		339	355
		44.1	174		328.4	352.1
		44	172		325.19	352
		44	171		325	341.3
		44	170		325	322.5
		44	168		321	313.1
		43.1	167		318	312.7
		43	167		317	287
		43	166		317	272.7
		43	163		313	272
		42.8	162		313	267.6
		42.5	161		305.9	262
		42	161		305.9	256
		41	161		295.9	249.3
		40.7	160		295.9	217.3
		40.6	160		294	204
		40.4	159.2		294	204
		40	159		293.22	194.4
		40	157.8		291.55	140
		40	157		291	135.4
		40	156		277.4	131
		39.8	154.05		276.59	130
		39.7	154		275	112
		39.6	153		268.4	92.2
		39.1	153		265	83
		39	153		265	83
		39	153		263	79
		39	152		255.3	79
		39	152		254.08	64
		38.5	151		251	241
		38	149.5		250.89	total overall: 312
		38	149.2		249
		38	148		243
		38	148		241
		38	147.3		240
		37.8	146		239.4
		37.7	145		239.4
		37.6	144.6		239
		37.2	144		235
		37.1	144		221
		37	144		219
		37	143		216
		37	142		215
		37	142		215
		37	142		213.4
		37	141.3		210
		36.4	141		205.9
		36	140.9		202
		36	140.1		202
		36	140		199
		36	140		197
		36	140		196
		36	140		193
		36	139.5		193
		36	138.02		192.2
		36	138		192.2
		36	138		182
		35.7	137		177
		35.6	136		174
		35.2	136		171
		35	136		164.34
		35	136		164
		35	135.6		164
		35	135		163
		35	134.5		163
		35	134		162.46
		34.9	134		160
		34.8	134		160
		34.4	132		156.24
		34.4	132		153
		34.4	132		153
		34.2	132		146
		34	131.5		144
		34	131		144
		34	131		142.2
		34	131		139.4
		34	131		136
		34	130.5		128.62
		33.8	130		125.4
		33.4	130		123
		33.3	130		122
		33.1	130		122
		33.1	130		121.5
		33	129.3		121.5
		33	129		121
		33	129		113
		33	129		113
		32.8	129		106
		32.6	128.2		104.2
		32.3	128		100.58
		32.2	128		99.1
		32	128		98.4
		32	128		96
		32	128		96
		32	128		96
		32	128		95
		32	128		94.16
		32	127		93.1
		32	127		93
		31.85	127		92.6
		31.6	127		92.6
		31.5	127		90.76
		31.5	127		87.42
		31.4	126		86.3
		31.3	126		86.3
		31.3	126		85
		31	126		82.9
		31	126		81.4
		31	126		81.3
		31	126		81.29
		31	125.5		80.3
		31	125		80
		31	125		79.9
		30.9	125		79.9
		30.4	125		77.2
		30	124.7		77.2
		30	124.6		74
		30	124		73.5
		30	124		72.8
		30	124		71.2
		29.9	124		71.2
		29.8	124		71
		29.6	124		70.6
		29.4	124		64.04
		29	124		63.28
		29	124		59.8
		29	124		24.2
		29	124		339
		28.8	123.8		total overall: 603
		28.7	123.3
		28.6	123.2
		28.2	123
		28.2	123
		28.2	123
		28	122
		28	122
		28	121.9
		28	121.3
		28	121
		28	121
		28	121
		28	121
		27.8	121
		27.8	120.5
		27.7	120.42
		27.7	120.4
		27.7	120.3
		27.4	120
		27.3	120
		27.2	120
		27.2	120
		27	120
		27	120
		27	120
		27	119.44
		27	119.3
		27	119
		27	119
		26.7	119
		26.6	119
		26.5	119
		26.2	119
		26.2	119
		26	118.5
		26	118.3
		26	118
		26	118
		26	118
		25.9	118
		25.9	118
		25.5	118
		25.43	118
		25.3	118
		25.3	118
		25.2	118
		25.1	117.8
		25.1	117.7
		25.1	117.1
		25	117
		25	117
		25	117
		25	117
		25	117
		24.6	117
		24.6	116.2
		24.5	116
		24.5	116
		24.2	116
		24.2	116
		24.2	116
		24.1	116
		24.1	116
		24	116
		24	116
		24	116
		24	116
		24	115
		24	115
		23.7	115
		23.5	115
		23.4	115
		23.3	115
		23.3	114
		23.2	114
		23.1	114
		23	114
		23	114
		22.8	114
		22.7	114
		22.7	114
		22.6	114
		22.5	114
		22.4	114
		22.2	114
		22.1	114
		22.1	114
		22.1	114
		22	114
		22	114
		22	114
		21.85	114
		21.8	113
		21.6	113
		21.3	113
		21.3	113
		21	113
		20.9	113
		20.4	113
		20.1	112.775
		20.1	112.6
		20	112.5
		20	112.5
		19.9	112.5
		19.9	112
		19.8	112
		19.6	112
		19.6	112
		19.6	112
		19.5	111.9
		19.4	111.8
		19.1	111.6
		19.02	111.6
		19	111.5
		19	111.5
		19	111.1
		19	111
		18.95	111
		18.9	111
		18.6	111
		18.6	111
		18.6	111
		18.5	111
		18.33	111
		18.1	111
		18	111
		18	111
		18	111
		17.9	111
		17.8	110.9
		17.8	110.9
		17.7	110
		17.6	110
		17.6	110
		17.4	110
		17.3	110
		17.2	110
		17.2	110
		17.1	110
		17	109.9
		17	109.6
		17	109.58
		16.8	109.4
		16.4	109.4
		16	109.1
		16	109
		16	109
		16	109
		16	109
		16	109
		15.9	109
		15.8	109
		15.8	109
		15.7	108.9
		15.5	108.5
		15.4	108.5
		15.1	108
		15	108
		15	108
		15	108
		15	108
		14.8	108
		14.5	108
		14.4	108
		14.4	108
		14.39	108
		14.3	108
		14.3	108
		14.3	108
		14	108
		14	108
		14	108
		14	107.9
		14	107.3
		13.8	107
		13.5	107
		13.2	107
		13.2	107
		13.2	107
		13.1	107
		13	107
		13	107
		13	107
		13	106.4
		12.9	106.1
		12.8	106.1
		12.7	106
		12.7	106
		12.7	106
		12.6	106
		12.4	106
		12.2	106
		12.1	106
		12	106
		12	106
		12	105.8
		11.2	105.5
		11	105.4
		11	105.4
		11	105.1
		10.8	105
		10.8	105
		10.5	105
		10.5	105
		10.3	105
		10.2	105
		10.1	105
		10	105
		10	105
		10	105
		10	105
		9.9	105
		9.5	105
		9.2	104.5
		9.1	104.5
		9	104.5
		9	104.48
		9	104.1
		9	104
		8.3	104
		7.3	104
		7	104
		6	104
		6	104
		5.9	104
		5	104
		4.2	104
		4	104
		3.8	103.9
		3	103
		0.6	103
		0.6	103
		0.6	103
		574	103
		Gesamt: 1167	103
			103
			103
			103
			103
			102.9
			102.2
			102.1
			102
			102
			102
			102
			102
			102
			102
			101.95
			101.6
			101.3
			101.14
			101
			101
			101
			101
			101
			101
			101
			100.89
			100.4
			100.1
			100
			100
			100
			100
			100
			100
			100
			100
			100
			100
			100
			100
			100
			100
			100
			100
			100
			100
			100
			100
			99.7
			99.2
			99
			99
			99
			99
			98.7
			98.6
			98.3
			98
			98
			98
			98
			98
			98
			98
			98
			98
			98
			98
			98
			98
			98
			98
			98
			98
			98
			98
			98
			98
			97.6
			97.5
			97.1667
			97.1
			97
			97
			97
			97
			97
			97
			97
			97
			97
			97
			97
			96.7
			96.6
			96.4
			96.3
			96.2
			96.1
			96
			96
			96
			96
			96
			96
			95.9
			95.8
			95.8
			95
			95
			95
			95
			95
			95
			95
			95
			95
			95
			95
			95
			95
			95
			95
			95
			95
			95
			95
			95
			94.71
			94.7
			94.6
			94.5
			94.5
			94.3
			94.2
			94
			94
			94
			94
			94
			94
			94
			94
			93.7
			93.5
			93.28
			93
			93
			93
			93
			93
			93
			93
			93
			92.4
			92.1
			92
			92
			92
			92
			92
			92
			92
			92
			92
			92
			92
			92
			91.8
			91.2
			91
			91
			91
			91
			91
			91
			91
			91
			91
			90.9
			90.5
			90
			90
			90
			89.7
			89.7
			89.7
			89
			89
			89
			89
			89
			89
			88.9
			88.6
			88.5
			88
			88
			87.2
			87
			87
			87
			87
			87
			87
			87
			87
			87
			86.7
			86.66
			86.6
			86.1
			86
			86
			86
			86
			86
			85.8
			85
			85
			85
			85
			85
			85
			84.9
			84.7
			84.5
			84.1
			84
			84
			84
			84
			84
			84
			84
			84
			83.9
			83.8
			83
			83
			83
			83
			83
			83
			83
			83
			82.6
			82.1
			82
			82
			82
			82
			82
			82
			82
			82
			82
			81.5
			81.3
			81
			81
			81
			81
			81
			81
			81
			81
			80.95
			80.6
			80.6
			80.6
			80.3
			80
			80
			80
			80
			80
			80
			79.1
			79
			79
			79
			79
			79
			79
			79
			79
			79
			79
			78.7
			78.4
			78.3
			78
			78
			78
			78
			78
			78
			78
			77.8
			77.6
			77
			77
			76
			76
			76
			76
			76
			75.6
			75.5
			75.2
			75.1
			75
			75
			75
			75
			75
			75
			75
			75
			74.8
			74.6
			74.1
			74.1
			74
			74
			74
			73.8
			73.7
			73.6
			73.2
			73
			72
			72
			72
			72
			72
			72
			71.9
			71.8
			71.7
			71.5
			71.4
			71.3
			71.2
			71
			71
			71
			70.9
			70
			70
			70
			70
			70
			69.1
			69
			69
			69
			69
			69
			69
			69
			69
			69
			68.87
			68.6
			68.3
			68.3
			68.2
			68
			68
			68
			68
			68
			68
			68
			68
			67.9
			67.8
			67.8
			67.7
			67
			67
			67
			67
			67
			67
			67
			66.6
			66.5
			66.5
			66.4
			66
			66
			66
			66
			65.8
			65
			65
			65
			64.5
			64.3
			64
			64
			64
			64
			64
			64
			64
			64
			64
			64
			64
			64
			63.6
			63.6
			63.6
			63
			63
			63
			62.9
			62.7
			62.51
			62.2
			62
			62
			61.6
			61
			61
			61
			61
			61
			60.9
			60.7
			60
			60
			60
			60
			60
			60
			59.6
			59.1
			59.1
			59
			59
			59
			58.93
			58.73
			58.3
			58
			58
			58
			58
			58
			58
			57.6
			57.4
			57.3
			57.3
			57.2
			57.2
			57
			57
			57
			57
			57
			57
			57
			57
			57
			57
			57
			57
			56.8
			56.2
			56
			56
			55.9
			55.7
			55.3
			55.2
			55
			55
			55
			55
			55
			55
			55
			55
			55
			55
			55
			55
			54.7
			54.3
			54.2
			54
			54
			54
			54
			54
			54
			54
			54
			54
			54
			53.78
			53.62
			53.5
			53.5
			53.1
			53.1
			53.1
			53
			53
			53
			53
			53
			53
			53
			53
			53
			53
			53
			53
			53
			53
			53
			53
			52.7
			52.6
			52.5
			52.2
			52
			52
			52
			52
			52
			52
			52
			52
			52
			52
			52
			52
			51.7
			51.5
			51.4
			51.2
			51.1
			51.1
			51
			51
			51
			51
			51
			51
			50.8
			50.7
			50.2
			50
			50
			50
			49.9
			49.2
			49
			49
			49
			49
			48.7
			48.2
			48
			48
			48
			48
			48
			48
			48
			47.8
			47.8
			47.7
			47.4
			47.31
			47
			47
			47
			46
			46
			46
			46
			46
			46
			46
			46
			46
			46
			46
			46
			46
			46
			45.77
			45.5
			45.4
			45.1
			45
			45
			45
			45
			45
			45
			45
			45
			45
			45
			45
			44.9
			44.7
			44.4
			44.354
			44.2
			44.1
			44
			44
			44
			44
			44
			44
			44
			43.896
			43.6
			43.6
			43
			43
			43
			43
			43
			43
			43
			43
			42.9
			42.9
			42.8
			42.7
			42.3
			42.3
			42.1
			42
			42
			42
			42
			42
			42
			42
			42
			42
			42
			41.44
			41
			41
			41
			41
			41
			41
			41
			41
			41
			41
			41
			41
			40.7
			40.4
			40.3
			40.2
			40
			40
			40
			40
			40
			40
			40
			40
			40
			40
			40
			40
			40
			39.9
			39.9
			39.9
			39.9
			39.5
			39.1
			39
			39
			39
			39
			39
			39
			39
			39
			39
			39
			38.8
			38.6
			38.4
			38.2
			38
			38
			38
			38
			38
			38
			38
			38
			38
			38
			38
			38
			37.9
			37.6
			37.6
			37.5
			37.3
			37.2
			37.1
			37
			37
			37
			37
			37
			37
			37
			37
			37
			37
			37
			37
			37
			37
			36.73
			36.7
			36.64
			36.6
			36.3
			36.2
			36.1
			36
			36
			36
			36
			36
			36
			36
			36
			36
			36
			36
			36
			36
			36
			36
			36
			36
			36
			36
			36
			36
			36
			36
			35.3
			35
			35
			35
			35
			35
			35
			35
			35
			35
			35
			35
			35
			34.81
			34.4
			34.3
			34.1
			34
			34
			34
			34
			34
			34
			34
			34
			34
			34
			34
			33.9
			33.9
			33.7
			33.5
			33.1
			33
			33
			33
			33
			33
			33
			33
			33
			33
			33
			32.7
			32.7
			32.6
			32.6
			32.6
			32.4
			32.4
			32.4
			32.2
			32.09
			32
			32
			32
			32
			32
			32
			32
			32
			32
			32
			32
			32
			32
			32
			32
			32
			32
			32
			32
			32
			32
			31.7
			31.4
			31
			31
			31
			31
			31
			31
			31
			31
			31
			30.6
			30.52
			30.4
			30.4
			30.2
			30.2
			30.1
			30
			30
			30
			30
			30
			30
			30
			30
			30
			30
			30
			30
			30
			30
			30
			30
			29.7
			29.6
			29.3
			29.3
			29.3
			29.1
			29.1
			29
			29
			29
			29
			29
			29
			29
			29
			29
			29
			29
			29
			29
			29
			28.9
			28.7
			28.5
			28.4
			28.4
			28.2
			28.1
			28
			28
			28
			28
			28
			28
			28
			28
			28
			28
			28
			28
			28
			28
			28
			28
			28
			28
			28
			28
			28
			28
			28
			27.9
			27.6
			27.6
			27.5
			27.4
			27.4
			27.36
			27.3
			27.2
			27.2
			27.1
			27
			27
			27
			27
			27
			27
			27
			27
			27
			27
			27
			27
			27
			27
			27
			27
			26.9
			26.9
			26.8
			26.6
			26.2
			26
			26
			26
			26
			26
			26
			26
			26
			26
			26
			26
			26
			26
			26
			26
			26
			26
			26
			26
			26
			26
			25.9
			25.9
			25.7
			25.7
			25.6
			25.6
			25.5
			25.5
			25.5
			25.41
			25.4
			25.3
			25.2
			25
			25
			25
			25
			25
			25
			25
			25
			25
			25
			25
			25
			25
			25
			25
			25
			25
			25
			25
			25
			25
			25
			25
			25
			24.7
			24.4
			24.4
			24.3
			24.2
			24.1
			24
			24
			24
			24
			24
			24
			24
			24
			24
			24
			24
			24
			24
			24
			24
			24
			24
			24
			24
			24
			24
			24
			24
			24
			24
			24
			24
			24
			24
			23.9
			23.7
			23.7
			23.6
			23.6
			23.5
			23.5
			23.4
			23.3
			23.1
			23
			23
			23
			23
			23
			23
			23
			23
			23
			23
			23
			23
			23
			23
			23
			23
			23
			23
			23
			23
			22.9
			22.9
			22.8
			22.3
			22.3
			22.2
			22.2
			22.2
			22.2
			22.1
			22
			22
			22
			22
			22
			22
			22
			22
			22
			22
			22
			22
			22
			22
			22
			22
			22
			22
			22
			22
			22
			22
			22
			22
			22
			21.9
			21.8
			21.8
			21.7
			21.7
			21.6
			21.4
			21.3
			21.3
			21.2
			21.2
			21.1
			21.1
			21
			21
			21
			21
			21
			21
			21
			21
			21
			21
			21
			21
			21
			21
			21
			21
			21
			21
			20.9
			20.8
			20.8
			20.8
			20.8
			20.7
			20.6
			20.53
			20.2
			20.1
			20.1
			20
			20
			20
			20
			20
			20
			20
			20
			20
			20
			20
			20
			20
			20
			20
			20
			20
			19.84
			19.4
			19.4
			19.3
			19.2
			19.1
			19.1
			19
			19
			19
			19
			19
			19
			19
			19
			19
			19
			19
			19
			19
			19
			19
			19
			19
			18.9
			18.9
			18.8
			18.6
			18.57
			18.4
			18.15
			18
			18
			18
			18
			18
			18
			18
			18
			18
			18
			18
			18
			18
			18
			18
			18
			18
			18
			18
			17.9
			17.9
			17.8
			17.8
			17.8
			17.7
			17.7
			17.7
			17.5
			17.3
			17
			17
			17
			17
			17
			17
			17
			17
			17
			17
			17
			17
			17
			17
			17
			16.8
			16.8
			16.7
			16.6
			16.5
			16.5
			16.5
			16.4
			16
			16
			16
			16
			16
			16
			16
			16
			16
			16
			16
			15.9
			15.8
			15.7
			15.7
			15.6
			15.5
			15.3
			15
			15
			15
			15
			15
			15
			14.8
			14.6
			14.6
			14.6
			14.23
			14.2
			14.2
			14.07
			14
			14
			14
			14
			14
			14
			14
			14
			14
			13.9
			13.8
			13.8
			13.7
			13.6
			13.5
			13.3
			13.29
			13.2
			13
			13
			13
			13
			13
			13
			13
			13
			13
			13
			13
			13
			13
			13
			12.9
			12.7
			12.6
			12.6
			12.5
			12.5
			12.5
			12.28
			12.1
			12
			12
			12
			12
			12
			12
			12
			12
			12
			12
			12
			12
			11.9
			11.8
			11.7
			11.6
			11.4
			11.3
			11.26
			11.239
			11.2
			11
			11
			11
			11
			11
			11
			11
			11
			11
			10.8
			10.8
			10.71
			10.7
			10.7
			10.66
			10.3
			10
			10
			10
			10
			9.2
			9
			9
			8.7
			8.66
			8.6
			8.5
			8.2
			8
			8
			8
			8
			8
			7.93
			7.7
			7.7
			7.6
			7.4
			7.23
			7
			7
			7
			7
			7
			7
			7
			7
			6.4
			6.22
			6.2
			6.1
			6
			6
			6
			5.6
			5.6
			5.4
			5
			5
[truncated: 38 more rows]
